# Supplementary material for: Breaking continuous potato cropping with legumes improves soil microbial communities, enzyme activities and tuber yield
Source: PLoS One. 2017 May 2;12(5):e0175934. doi: 10.1371/journal.pone.0175934 (PMC5413038; doi:10.1371/journal.pone.0175934)
Supplement: S1 Table — (XLSX) [file pone.0175934.s001.xlsx]

## Sheet: Bacteria
Bacteria
	2014-05-20	1000000					2014-09-14	1000000
Treatment	CFU/g			Average		Treatment	CFU/g			Average
1L	1.40073e+07	1.13508e+07	1.23168e+07	12.3168		1L	8.29396e+06	8.94875e+06	9.60353e+06	8.94875
2L	1.32464e+07	2.29446e+07	1.18271e+07	11.8271		2L	5.62213e+06	3.70123e+07	3.04532e+06	15.2266
3L	1.57997e+07	1.36774e+07	1.53281e+07	15.3281		3L	5.92681e+06	6.38272e+06	7.06658e+06	6.45871
4L	2.83086e+07	2.71091e+07	2.39904e+07	23.9904		4L	1.39265e+07	1.69439e+07	9.74857e+06	13.5397
7L	1.29946e+07	1.05882e+07	8.42242e+06	8.42242		7L	2.02798e+06	2.02798e+06	2.92931e+06	2.32843
1W	7.09855e+06	1.04112e+07	9.46474e+06	9.46474		1W	3.98364e+06	3.02288e+07	1.45286e+07	16.247
2W	2.81535e+07	1.8769e+07	1.40768e+07	14.0768		2W	4.99822e+06	4.54384e+06	4.77103e+06	4.77103
3W	2.09017e+07	4.59837e+07	2.78689e+07	27.8689		3W	1.80646e+07	8.35486e+06	1.7613e+07	14.6775
4W	2.47742e+07	2.35831e+07	1.02432e+07	10.2432		4W	6.18996e+06	3.89738e+06	2.29258e+06	4.12664
7W	3.98587e+07	2.39627e+07	2.32509e+07	23.2509		7W	5.01723e+06	1.82445e+06	5.47334e+06	4.105
1T	9.19405e+06	5.89362e+06	4.47915e+06	4.47915		1T	6.47655e+06	6.01394e+06	7.17047e+06	6.55365
2T	4.50716e+07	1.42331e+07	3.22618e+07	32.2618		2T	8.1347e+06	5.57808e+06	4.18356e+06	5.96545
3T	7.48168e+06	7.01407e+06	6.54647e+06	6.54647		3T	1.62319e+06	1.3913e+06	1.85507e+06	1.62319
4T	9.96331e+06	2.87038e+07	9.01442e+06	9.01442		4T	2.75421e+06	3.67228e+06	3.67228e+06	3.36626
7T	2.8999e+07	2.99656e+07	2.17492e+07	21.7492		7T	2.73383e+06	1.02518e+07	1.36691e+07	8.88494

## Sheet: Fungi
Fungi
	2014-05-20	10000					2014-09-14	10000
Treatment	CFU/g			Average		Treatment	CFU/g			Average
1L	14490.3	7245.17	16905.4	1.28803		1L	39287.2	45835.1	45835.1	4.36524
2L	33116	37846.8	28385.1	3.3116		2L	49193.6	107757	44508.5	6.71532
3L	33014.3	54237.8	37730.7	4.1661		3L	59268.1	36472.7	54709	5.015
4L	64774	57576.9	67173	6.31746		4L	30174.1	41779.6	44100.7	3.86848
7L	26470.5	4812.81	2406.41	1.12299		7L	13519.9	27039.8	36053	2.55376
1W	14197.1	30760.4	40225.1	2.83942		1W	49209.7	14059.9	42179.7	3.51498
2W	89152.9	42230.3	70383.8	6.72557		2W	18175.3	29534.9	38622.6	2.87776
3W	55737.8	41803.4	48770.6	4.87706		3W	15806.5	27096.8	31613	2.48388
4W	30967.7	38114.1	33349.8	3.41439		4W	16048	25218.4	13755.5	1.83406
7W	68803.7	49823.4	75921.3	6.48495		7W	18244.5	4561.12	15963.9	1.29232
1T	9429.79	16502.1	9429.79	1.17872		1T	46261.1	90209.1	97148.3	7.78728
2T	94887.5	73537.8	106748	9.17246		2T	39511.4	30214.6	27890.4	3.25388
3T	14028.1	7014.07	4676.05	0.857275		3T	18550.7	44057.9	51014.4	3.78743
4T	21350	37955.5	21350	2.68851		4T	4590.35	16066.2	9180.71	0.994577
7T	24165.8	43498.4	33832.1	3.38321		7T	11390.9	54676.5	66067.5	4.4045

## Sheet: Actinomycetes
Actinomycetes
	2014-05-20	1000000					2014-09-14	1000000
Treatment	CFU/g			Average		Treatment	CFU/g			Average
1L	1.30413e+06	1.15923e+06	917721	1.12703		1L	2.07349e+06	1.28775e+06	785744	1.38233
2L	1.15906e+06	1.23002e+06	1.23002e+06	1.20637		2L	1.35868e+06	2.03802e+06	1.33526e+06	1.57732
3L	2.12235e+06	1.24983e+06	1.48565e+06	1.61927		3L	1.36773e+06	1.34493e+06	1.09418e+06	1.26895
4L	1.27149e+06	1.36745e+06	1.7513e+06	1.46341		4L	1.29981e+06	1.29981e+06	2.04256e+06	1.54739
7L	1.22727e+06	1.29946e+06	1.10695e+06	1.21122		7L	1.41959e+06	1.87025e+06	1.01399e+06	1.43461
1W	1.06478e+06	946474	922812	0.978023		1W	1.21853e+06	1.14823e+06	1.85122e+06	1.40599
2W	1.33729e+06	2.06459e+06	1.40768e+06	1.60319		2W	999644	636137	704294	0.780025
3W	1.60246e+06	1.74181e+06	1.64891e+06	1.66439		3W	812905	541937	925809	0.760217
4W	1.31017e+06	1.16724e+06	762282	1.0799		4W	894106	871180	1.05459e+06	0.939957
7W	2.27764e+06	1.51843e+06	1.94548e+06	1.91385		7W	433306	821001	456112	0.57014
1T	754383	542213	660085	0.652227		1T	902091	994613	1.31844e+06	1.07172
2T	1.58937e+06	1.66053e+06	2.11125e+06	1.78705		2T	557808	2.02205e+06	2.18475e+06	1.5882
3T	888449	841689	865069	0.865069		3T	1.32174e+06	695651	742028	0.919805
4T	1.25728e+06	853998	1.04378e+06	1.05168		4T	826264	780360	137711	0.581445
7T	1.30495e+06	942466	1.57078e+06	1.27273		7T	1.6403e+06	2.71104e+06	1.34413e+06	1.89849

## Sheet: Aerobic azotobacter
Aerobic azotobacter (AA)
	2014-05-20	1000000					2014-09-14	1000000
Treatment	CFU/g			Average		Treatment	CFU/g			Average
1L	7.72818e+06	7.72818e+06	9.41872e+06	8.29169		1L	4.36524e+06	5.67482e+06	4.14698e+06	4.72901
2L	9.69825e+06	7.33282e+06	7.09628e+06	8.04245		2L	2.57681e+06	3.04532e+06	3.04532e+06	2.88915
3L	8.72522e+06	1.10834e+07	8.4894e+06	9.43267		3L	3.64727e+06	1.36773e+06	4.33113e+06	3.11538
4L	2.42303e+07	1.82327e+07	1.41543e+07	18.8724		4L	3.71374e+06	5.80272e+06	6.26694e+06	5.26113
7L	8.18178e+06	5.05345e+06	5.29409e+06	6.17644		7L	450663	1.57732e+06	901326	0.976436
1W	7.33517e+06	4.49575e+06	5.67884e+06	5.83659		1W	1.64032e+06	1.17166e+06	937328	1.24977
2W	2.58074e+07	2.20536e+07	2.74497e+07	25.1036		2W	2.27192e+06	1.36315e+06	2.04473e+06	1.89326
3W	1.43989e+07	1.13798e+07	1.27732e+07	12.8507		3W	1.35484e+06	903228	1.35484e+06	1.2043
4W	2.97766e+07	2.73945e+07	2.88238e+07	28.665		4W	687774	1.6048e+06	687774	0.993451
7W	2.11156e+07	2.11156e+07	1.5896e+07	19.3758		7W	1.14028e+06	912223	1.14028e+06	1.06426
1T	3.53617e+06	2.1217e+06	4.95064e+06	3.53617		1T	3.46958e+06	2.08175e+06	2.77567e+06	2.77567
2T	2.56196e+07	2.37219e+07	2.22986e+07	23.88		2T	4.18356e+06	2.3242e+06	4.18356e+06	3.56377
3T	6.54647e+06	4.67605e+06	5.61126e+06	5.61126		3T	695651	1.3913e+06	927535	1.00483
4T	8.06554e+06	1.09122e+07	8.30276e+06	9.0935		4T	1.14759e+06	688553	1.14759e+06	0.994577
7T	1.9091e+07	1.15996e+07	1.57078e+07	15.4661		7T	3.6451e+06	7.74584e+06	3.18946e+06	4.86014

## Sheet: Anaerobic azotobacter
Anaerobic azotobacter (ANA)
	2014-05-20	100000					2014-09-14	100000
Treatment	MFN/g			Average		Treatment	MFN/g		100000	Average
1L	483011	422635	422635	4.4276		1L	16.3697	16.3697	21.8262	18.1885
2L	82789.9	70962.8	70962.8	0.749052		2L	1.05415	1.2884	1.05415	1.13223
3L	129699	129699	129699	1.29699		3L	0.455909	0.455909	0.455909	0.455909
4L	2.39904e+06	1.79928e+06	2.9988e+06	23.9904		4L	4.64218	4.64218	4.0619	4.44875
7L	192512	180480	192512	1.88502		7L	3.37997	3.37997	3.37997	3.37997
1W	130140	130140	130140	1.3014		1W	2.34332	2.92915	2.34332	2.5386
2W	164229	164229	175960	1.68139		2W	10.7916	10.7916	13.0635	11.5489
3W	2.32241e+06	2.32241e+06	1.74181e+06	21.2887		3W	10.7258	10.7258	10.7258	10.7258
4W	297766	297766	238213	2.77915		4W	0.458516	0.343887	0.458516	0.420306
7W	889703	771076	889703	8.50161		7W	2.28056	2.28056	2.28056	2.28056
1T	1.65021e+07	1.2966e+07	1.2966e+07	141.447		1T	1.73479	1.85044	1.73479	1.77334
2T	1.12679e+06	1.36401e+06	1.12679e+06	12.0586		2T	1.04589	1.04589	1.04589	1.04589
3T	1.75352e+06	1.75352e+06	1.87042e+06	17.9248		3T	13.3333	13.3333	13.3333	13.3333
4T	83027.6	83027.6	71166.5	0.790739		4T	2.29518	2.86897	2.29518	2.48644
7T	1.81243e+06	1.81243e+06	1.81243e+06	18.1243		7T	0.797366	0.683457	0.797366	0.759396

## Sheet: Nitrifying bacteria
Nitrifying bacteria
	2014-05-20	1000					2014-09-14	1000
Treatment	MFN/g			Average		Treatment	MFN/g			Average
1L	3.62258	3.62258	4.22635	3.82384		1L	3.27393	3.27393	3.27393	3.27393
2L	0.354814	0.354814	0.354814	0.354814		2L	2.92819	5.27074	2.92819	3.70904
3L	1.06118	1.29699	0.825359	1.06118		3L	0.341931	0.455909	0.341931	0.379924
4L	3.59856	3.59856	3.59856	3.59856		4L	23.2109	17.4082	34.8163	25.1451
7L	0.360961	0.360961	0.360961	0.360961		7L	0.337997	0.337997	0.337997	0.337997
1W	1.06478	1.06478	1.06478	1.06478		1W	1.75749	1.75749	1.64032	1.71843
2W	1.7596	1.7596	1.8769	1.7987		2W	2.27192	2.27192	3.40788	2.65057
3W	4.06422	4.06422	3.48361	3.87068		3W	0.338711	0.338711	0.338711	0.338711
4W	23.8213	23.8213	23.8213	23.8213		4W	1.71943	1.6048	1.71943	1.68122
7W	0.355881	0.355881	0.711763	0.474508		7W	5.13126	4.56112	7.41181	5.7014
1T	0.47149	0.707234	0.825107	0.667944		1T	0.346958	0.346958	0.462611	0.385509
2T	3.55828	2.37219	2.37219	2.76755		2T	162.694	162.694	162.694	162.694
3T	1.75352	1.63662	2.33802	1.90939		3T	2.31884	2.31884	1.73913	2.1256
4T	0.355833	0.355833	0.355833	0.355833		4T	0.803312	0.803312	1.26235	0.956324
7T	0.483316	0.483316	0.724974	0.563869		7T	10.8214	13.0996	8.54321	10.8214

## Sheet: Denitrifying bacteria　
Denitrifying bacteria
	2014-05-20	100000				2014-09-14	100000
Treatment	MFN/g			Average		MFN/g			Average
1L	4.83011	4.22635	4.83011	4.62886		4.36524	4.36524	3.81959	4.18336
2L	165.58	130.098	165.58	153.753		35.1383	29.2819	35.1383	33.1862
3L	2.35817	1.76863	3.53725	2.55468		17.0966	17.0966	22.7954	18.9962
4L	167.933	167.933	131.947	155.937		7.54354	8.70408	5.22245	7.15669
7L	132.352	132.352	132.352	132.352		18.0265	18.0265	16.8999	17.651
1W	4.14082	5.2056	3.54928	4.29857		23.4332	23.4332	17.5749	21.4804
2W	35.1919	35.1919	29.3266	33.2368		4.54384	4.54384	4.54384	4.54384
3W	127.732	127.732	127.732	127.732		3.38711	3.38711	3.38711	3.38711
4W	4.76426	4.76426	4.16873	4.56575		0.458516	0.458516	0.343887	0.420306
7W	35.5881	29.6568	35.5881	33.611		1.71042	1.59639	1.82445	1.71042
1T	4.7149	4.7149	4.7149	4.7149		1.73479	1.73479	1.85044	1.77334
2T	166.053	166.053	130.47	154.192		52.2945	52.2945	52.2945	52.2945
3T	128.591	128.591	128.591	128.591		0.811593	0.811593	0.811593	0.811593
4T	166.055	166.055	166.055	166.055		4.01656	4.01656	4.59035	4.20782
7T	132.912	132.912	132.912	132.912		34.1728	34.1728	28.4774	32.2743
