# Supplementary material for: Breaking continuous potato cropping with legumes improves soil microbial communities, enzyme activities and tuber yield
Source: PLoS One. 2017 May 2;12(5):e0175934. doi: 10.1371/journal.pone.0175934 (PMC5413038; doi:10.1371/journal.pone.0175934)
Supplement: S2 Table — (XLSX) [file pone.0175934.s002.xlsx]

## Sheet: Urease
Urease
	2014-05-20						2014-09-14
Treatment	mg/g			Average		Treatment	mg/g			Average
1L	6.62853	7.57209	6.09778	6.76613		1L	13.0566	12.8207	11.5822	12.4865
2L	3.85681	4.3286	5.03627	4.40723		2L	7.69004	7.21826	7.9849	7.63107
3L	5.97983	6.39264	6.92339	6.43196		3L	5.97983	7.21826	6.80545	6.66785
4L	5.68497	6.15675	5.92086	5.92086		4L	8.39771	7.57209	8.33874	8.10285
7L	6.86442	6.80545	6.39264	6.6875		7L	9.22333	9.87203	8.98744	9.36093
1W	5.03627	5.21319	5.56702	5.27216		1W	10.4618	10.1669	9.87203	10.1669
2W	4.91832	6.27469	6.33367	5.84223		2W	14.1181	13.7053	12.8796	13.5677
3W	2.50044	3.14914	3.0312	2.89359		3W	6.62853	6.74648	6.51059	6.62853
4W	3.79784	4.21065	4.7414	4.24997		4W	12.3489	12.3489	11.7002	12.1326
7W	3.44401	3.50298	3.09017	3.34572		7W	9.87203	9.45922	9.51819	9.61648
1T	5.626	5.27216	5.56702	5.48839		1T	9.69511	9.45922	8.10285	9.08573
2T	3.38503	3.26709	2.61839	3.09017		2T	9.22333	8.27977	8.92847	8.81052
3T	3.85681	3.79784	3.85681	3.83716		3T	3.62092	3.44401	2.97222	3.34572
4T	2.97222	3.09017	3.44401	3.1688		4T	9.81306	9.63614	9.10538	9.51819
7T	5.50805	5.27216	6.09778	5.626		7T	12.8207	12.054	12.8207	12.5651

## Sheet: Alkaline phosphatase
Alkaline phosphatase
	2014-09-14
Treatment	µg/g			Average
1L	33.2478	27.07	30.8142	30.3773
2L	32.1246	27.6317	31.0014	30.2525
3L	22.7643	24.0747	25.3852	24.0747
4L	20.1434	22.2027	24.0747	22.1403
7L	30.627	34.1839	34.5583	33.123
1W	19.3946	20.8922	22.2027	20.8298
2W	28.9421	29.1293	30.2525	29.4413
3W	22.9515	22.9515	25.7596	23.8875
4W	30.4397	29.8781	28.3805	29.5661
7W	34.3711	34.1839	35.4943	34.6831
1T	24.4491	22.7643	21.4538	22.8891
2T	31.1886	26.134	29.8781	29.0669
3T	20.8922	21.2666	22.2027	21.4538
4T	28.3805	25.0108	25.5724	26.3212
7T	33.6223	34.9327	36.4303	34.9951

## Sheet: Hydrogen peroxidase
Hydrogen peroxidase
	2014-05-20						2014-09-14
Treatment	ml/g			Average		Treatment	ml/g			Average
1L	19.04	19.68	19.48	19.4		1L	20.06	20.14	20.1	20.1
2L	19.16	19.68	19.36	19.4		2L	20.02	20.14	20.07	20.0767
3L	18.84	19.6	19.4	19.28		3L	20.18	20.24	20.2	20.2067
4L	19.2	19.72	19.52	19.48		4L	19.66	19.76	19.69	19.7033
7L	19.12	19.76	19.44	19.44		7L	19.46	19.7	19.51	19.5567
1W	19.08	19.72	19.4	19.4		1W	19.98	20.08	20.05	20.0367
2W	18.92	19.68	19.4	19.3333		2W	20.16	20.24	20.22	20.2067
3W	19	19.52	19.4	19.3067		3W	20.1	20.26	20.2	20.1867
4W	18.96	19.68	19.16	19.2667		4W	19.96	20.1	20.01	20.0233
7W	19.08	19.56	19.4	19.3467		7W	20.14	20.28	20.19	20.2033
1T	19	19.32	19.16	19.16		1T	20.18	20.04	20.09	20.1033
2T	18.84	19.76	19.4	19.3333		2T	20.1	20.22	20.15	20.1567
3T	19.16	19.76	19.4	19.44		3T	20.28	20.46	20.35	20.3633
4T	19.16	19.68	19.44	19.4267		4T	19.62	19.64	19.6	19.62
7T	19.16	19.68	19.44	19.4267		7T	19.38	19.56	19.5	19.48
