# Supplementary material for: Breaking continuous potato cropping with legumes improves soil microbial communities, enzyme activities and tuber yield
Source: PLoS One. 2017 May 2;12(5):e0175934. doi: 10.1371/journal.pone.0175934 (PMC5413038; doi:10.1371/journal.pone.0175934)
Supplement: S1 Fig — (XLSX) [file pone.0175934.s003.xlsx]

## Sheet: 产量结构
处理		单位（g）			处理					处理
1L	个数	质量	植株数	单株有效产量	1W	个数	质量	植株数	单株有效产量	1T	个数	质量	植株数	单株有效产量
中	3	189.76			中	3	222.35			中	2	107.6
小	11	221.35			小	10	175.51			小	19	356.69
烂	1	71.37			烂	3	153.46			烂	4	112.11
绿					绿	1	32.68			绿	1	33.69
总	15	411.11	6	68.5183	总	17	397.86	9	44.2067	总	26	464.29	9	51.5878
处理					处理					处理
2L	个数	质量	植株数	单株有效产量	2W	个数	质量	植株数	单株有效产量	2T	个数	质量	植株数	单株有效产量
中	4	269.31			中	2	103.96			中	7	446.46
小	11	250.48			小	7	108.77			小	11	303.74
烂	3	112.03			烂	6	220.37			烂	3	106.55
绿	1	44.25			绿	1	69.32			绿
总	19	519.79	8	64.9737	总	16	212.73	8	26.5912	总	21	750.2	8	93.775
处理					处理					处理
3L	个数	质量	植株数	单株有效产量	3W	个数	质量	植株数	单株有效产量	3T	个数	质量	植株数	单株有效产量
中	3	211.09			中	3	153.41			中	2	100.48
小	18	397.11			小	7	160.08			小	6	162.36
烂	2	71.2			烂	6	229.25			烂	1	37.12
绿					绿					绿
总	23	608.2	9	67.5778	总	16	313.49	9	34.8322	总	9	262.84	7	37.5486
处理					处理					处理
4L	个数	质量	植株数	单株有效产量	4w	个数	质量	植株数	单株有效产量	4T	个数	质量	植株数	单株有效产量
中	5	292.54			中	1	74.83			中	6	347.91
小	9	203.7			小	7	161.71			小	11	232.96
烂	4	180.01			烂	4	84.03			烂
绿					绿	2	58.08			绿	4	74.97
总	18	496.24	7	70.8914	总	14	236.54	9	26.2822	总	21	580.87	7	82.9814
处理					处理					处理
7L	个数	质量	植株数	单株有效产量	7w	个数	质量	植株数	单株有效产量	7T	个数	质量	植株数	单株有效产量
中	3	155.25			中	4	303.91			中	3	181.96
小	16	208.94			小	13	302.43			小	6	100.76
烂	2	29.23			烂	5	134.35			烂	3	130.05
绿					绿					绿
总	21	364.19	7	52.0271	总	22	606.34	7	86.62	总	12	282.72	6	47.12
处理	中薯率	小薯率	烂薯率	绿薯率	单株薯重	小区产量g	总个数	中薯个数	小薯个数	烂薯个数	绿薯个数
	1-Year	CK1												1802	27030
		P-C	17.6471	58.8235	17.6471	5.88235	44.2067	697.86	17	3	10	3	1	27928.4	27928.4
		P-M	7.69231	73.0769	15.3846	3.84615	51.5878	714.29	26	2	19	4	1	28585.9	28585.9	5.75614
		P-L	20	73.3333	6.66667	0	68.5183	701.11	15	3	11	1	0	28058.4	28058.4
	2-Year	CK2												1413	21195
		P-C	12.5	43.75	37.5	6.25	26.5912	612.73	16	2	7	6	1	24521.5	24521.5
		P-M	33.3333	52.381	14.2857	0	93.775	730.2	21	7	11	3	0	29222.6	29222.6	37.875
		P-L	21.0526	57.8947	15.7895	5.26316	64.9737	589.79	19	4	11	3	1	23603.4	23603.4
	3-Year	CK3												1055	15825
		P-C	18.75	43.75	37.5	0	34.8322	513.49	16	3	7	6	0	20549.9	20549.9
		P-M	22.2222	66.6667	11.1111	0	37.5486	628.2	9	2	6	1	0	25140.6	25140.6	58.8661
		P-L	13.0435	78.2609	8.69565	0	67.5778	562.84	23	3	18	2	0	22524.9	22524.9	42.3372
	4-Year	CK4												997	14955
		P-C	7.14286	50	28.5714	14.2857	26.2822	506.54	14	1	7	4	2	20271.7	20271.7	35.5515
		P-M	28.5714	52.381	0	19.0476	82.9814	580.87	21	6	11	0	4	23246.4	23246.4	55.4424
		P-L	27.7778	50	22.2222	0	70.8914	496.24	18	5	9	4	0	19859.5	19859.5	32.7952
	7-Year	CK7												882	13230												CK1	27654.2	24936.5	29138.5	27243.1	27030
		P-C	18.1818	59.0909	22.7273	0	86.62	606.34	22	4	13	5	0	24265.7	24265.7	83.4144											CK2	20654.2	22436.5	21028.5	21373.1	21195
		P-M	25	50	25	0	47.12	582.72	12	3	6	3	0	23320.5	23320.5	76.2695											CK3	17654.2	15436.5	13568.5	15553.1	15825
		P-L	14.2857	76.1905	9.52381	0	52.0271	564.19	21	3	16	2	0	22578.9	22578.9	70.6643											CK4	16654.2	14436.5	13028.5	14706.4	14955
																											CK5	13654.2	12436.5	13568.5	13219.8	13230
																				R
																				1	P-C
																				2	P-M
																				3	P-L						CK
																					Y	R	Block	Yield			Y	CC	Block	Yield					CC
														P-C	26654.2	28936.5	29138.5	28243.1	27928.4		1	1	1	26654.2			1	1	1	27654.2					Dependent Variable:	Potato yield
														P-M	27654.2	26436.5	31028.5	28373.1	28585.9		1	1	2	28936.5			1	1	2	24936.5					Crop rotation	Mean	Std. Error	95% Confidence Interval
														P-L	27654.2	29436.5	26568.5	27886.4	28058.4		1	1	3	29138.5			1	1	3	29138.5								Lower Bound	Upper Bound
																					1	2	1	27654.2			2	2	1	20654.2					CK1	27243.1	947.541	25058.1	29428.1
																					1	2	2	26436.5			2	2	2	22436.5					CK2	21373.1	947.541	19188.1	23558.1
														P-C	23654.2	20936.5	29138.5	24576.4	24521.5		1	2	3	31028.5			2	2	3	21028.5					CK3	15553.1	947.541	13368.1	17738.1
														P-M	27654.2	29436.5	31028.5	29373.1	29222.6		1	3	1	27654.2			3	3	1	17654.2					CK4	14706.4	947.541	12521.4	16891.5
														P-L	27654.2	20436.5	23568.5	23886.4	23603.4		1	3	2	29436.5			3	3	2	15436.5					CK5	13219.8	947.541	11034.7	15404.8
																					1	3	3	26568.5			3	3	3	13568.5
														P-C	19654.2	20936.5	22138.5	20909.8	20549.9		2	1	1	23654.2			4	4	1	16654.2
														P-M	27654.2	22436.5	26028.5	25373.1	25140.6		2	1	2	20936.5			4	4	2	14436.5								Tuber yield
														P-L	24654.2	20436.5	23568.5	22886.4	22524.9		2	1	3	29138.5			4	4	3	13028.5							CK1	27243.1
																					2	2	1	27654.2			5	5	1	13654.2							CK2	21373.1	27.4644
																					2	2	2	29436.5			5	5	2	12436.5							CK3	15553.1	75.1619
																					2	2	3	31028.5			5	5	3	13568.5							CK4	14706.4	85.2462
														P-C	20654.2	20936.5	20138.5	20576.4	20271.7		2	3	1	27654.2													CK5	13219.8	106.079
														P-M	23654.2	22436.5	23028.5	23039.8	23246.4		2	3	2	20436.5
														P-L	19654.2	19436.5	20568.5	19886.4	19859.5		2	3	3	23568.5
																					3	1	1	21654.2				Potato yield								Potato yield
																					3	1	2	20936.5			Treatment	1st	2nd							Crop rotation		N	Subset
														P-C	26654.2	23936.5	22138.5	24243.1	24265.7		3	1	3	21138.5			P-C	27928.4	24521.5	20549.9	20271.7	24265.7							1	2	3
														P-M	27654.2	22436.5	20028.5	23373.1	23320.5		3	2	1	24654.2			P-M	28585.9	29222.6	25140.6	23246.4	23320.5				Duncana,b	5	3	13219.8
														P-L	24254.2	21436.5	22568.5	22753.1	22578.9		3	2	2	25436.5			P-L	28058.4	23603.4	22524.9	19859.5	22578.9					4	3	14706.4
																					3	2	3	26028.5													P-L	3	15553.1
				first year																	3	3	1	22654.2					19.1716	22.3393	14.6741						P-M	3		21373.1
				2. Crop rotation						2nd											3	3	2	22436.5					23.8068	11.6125	17.0542						P-C	3			27243.1
				Dependent Variable:	Potato yield					2. Crop rotation											3	3	3	23568.5													Sig.		0.133396	1	1
				Crop rotation	Mean	Std. Error	95% Confidence Interval			Dependent Variable:	Potato yield										4	1	1	20654.2												Means for groups in homogeneous subsets are displayed. Based on observed means. The error term is Mean Square(Error) = 2693502.013.
							Lower Bound	Upper Bound		Crop rotation	Mean	Std. Error	95% Confidence Interval								4	1	2	20936.5						9.6107						a. Uses Harmonic Mean Sample Size = 3.000.
				P-C	28243.1	1135.6	25090.1	31396					Lower Bound	Upper Bound							4	1	3	20138.5												b. Alpha = .05.
				P-M	28373.1	1135.6	25220.1	31526		P-C	24576.4	677.938	22694.2	26458.7							4	2	1	23654.2
				P-L	27886.4	1135.6	24733.5	31039.4		P-M	29373.1	677.938	27490.8	31255.3							4	2	2	22436.5
										P-L	23886.4	677.938	22004.2	25768.7							4	2	3	23028.5
																					4	3	1	19654.2
																					4	3	2	19436.5
				Potato yield																	4	3	3	20568.5
				Crop rotation		N	Subset			Potato yield											5	1	1	24654.2
							1			Crop rotation		N	Subset								5	1	2	23936.5
				Duncana,b	P-L	3	27886.4						1	2							5	1	3	24138.5
					P-C	3	28243.1			Duncana,b	P-L	3	23886.4								5	2	1	24654.2
					P-M	3	28373.1				P-C	3	24576.4								5	2	2	22436.5
					Sig.		0.779197				P-M	3		29373.1							5	2	3	23028.5
				Means for groups in homogeneous subsets are displayed. Based on observed means. The error term is Mean Square(Error) = 3868790.489.							Sig.		0.511528	1							5	3	1	22254.2
				a. Uses Harmonic Mean Sample Size = 3.000.						Means for groups in homogeneous subsets are displayed. Based on observed means. The error term is Mean Square(Error) = 1378801.600.											5	3	2	23436.5
				b. Alpha = .05.						a. Uses Harmonic Mean Sample Size = 3.000.											5	3	3	22568.5
										b. Alpha = .05.
				3rd year
				2. Crop rotation							4th year
				Dependent Variable:	Potato yield							2. Crop rotation
				Crop rotation	Mean	Std. Error	95% Confidence Interval					Dependent Variable:	Potato yield
							Lower Bound	Upper Bound				Crop rotation	Mean	Std. Error	95% Confidence Interval
				P-C	21243.1	313.837	20371.7	22114.4							Lower Bound	Upper Bound
				P-M	25373.1	313.837	24501.7	26244.4				P-C	20576.4	358.461	19581.2	21571.7
				P-L	22886.4	313.837	22015.1	23757.8				P-M	23039.8	358.461	22044.5	24035
												P-L	19886.4	358.461	18891.2	20881.7
				Potato yield								Potato yield
				Crop rotation		N	Subset					Crop rotation		N	Subset
							1	2	3						1	2
				Duncana,b	P-C	3	21243.1					Duncana,b	P-L	3	19886.4
					P-L	3		22886.4					P-C	3	20576.4
					P-M	3			25373.1				P-M	3		23039.8
					Sig.		1	1	1				Sig.		0.245118	1
				Means for groups in homogeneous subsets are displayed. Based on observed means. The error term is Mean Square(Error) = 295480.489.								Means for groups in homogeneous subsets are displayed. Based on observed means. The error term is Mean Square(Error) = 385483.822.
				a. Uses Harmonic Mean Sample Size = 3.000.								a. Uses Harmonic Mean Sample Size = 3.000.
				b. Alpha = .05.								b. Alpha = .05.
				5th year
					2. Crop rotation
					Dependent Variable:	Potato yield
					Crop rotation	Mean	Std. Error	95% Confidence Interval
								Lower Bound	Upper Bound
					P-C	24243.1	495.659	22866.9	25619.3
					P-M	23373.1	495.659	21996.9	24749.3
					P-L	22753.1	495.659	21376.9	24129.3
					Potato yield
					Crop rotation		N	Subset
								1
					Duncana,b	P-L	3	22753.1
						P-M	3	23373.1
						P-C	3	24243.1
						Sig.		0.105385
					Means for groups in homogeneous subsets are displayed. Based on observed means. The error term is Mean Square(Error) = 737033.600.
					a. Uses Harmonic Mean Sample Size = 3.000.
					b. Alpha = .05.
